# Supplementary material for: Integrated Multiple “-omics” Data Reveal Subtypes of Hepatocellular Carcinoma
Source: PLoS One. 2016 Nov 2;11(11):e0165457. doi: 10.1371/journal.pone.0165457 (PMC5091875; doi:10.1371/journal.pone.0165457)
Supplement: S1 Table — And for integrated study, samples presented in all these four platforms were used. (XLSX) [file pone.0165457.s005.xlsx]

## Sheet: Sheet1
Samples used in each platforms
clinical	miRNA	CNV	mutation	methyl	protein	mRNA
TCGA-MI-A75E	TCGA-2V-A95S	TCGA-2V-A95S	TCGA-BC-A112	TCGA-BC-A69H	TCGA-CC-A7IH	TCGA-MI-A75C
TCGA-BC-4072	TCGA-2Y-A9GS	TCGA-2Y-A9GS	TCGA-DD-A4NN	TCGA-BC-A69I	TCGA-PD-A5DF	TCGA-G3-AAUZ
TCGA-DD-A4NP	TCGA-2Y-A9GT	TCGA-2Y-A9GT	TCGA-ED-A66X	TCGA-DD-A4NR	TCGA-CC-A5UE	TCGA-CC-A3M9
TCGA-BD-A3EP	TCGA-2Y-A9GU	TCGA-2Y-A9GU	TCGA-DD-A118	TCGA-DD-A4NS	TCGA-DD-A3A0	TCGA-ZP-A9CY
TCGA-DD-A1EB	TCGA-2Y-A9GV	TCGA-2Y-A9GV	TCGA-CC-A7IH	TCGA-DD-A4NV	TCGA-DD-A1EF	TCGA-BC-A112
TCGA-FV-A23B	TCGA-2Y-A9GW	TCGA-2Y-A9GW	TCGA-K7-A5RG	TCGA-ED-A627	TCGA-ED-A66Y	TCGA-DD-A39V
TCGA-G3-A5SL	TCGA-2Y-A9GX	TCGA-2Y-A9GX	TCGA-DD-A1EL	TCGA-ED-A66X	TCGA-EP-A2KB	TCGA-2Y-A9GY
TCGA-ED-A5KG	TCGA-2Y-A9GY	TCGA-2Y-A9GY	TCGA-DD-A113	TCGA-ED-A66Y	TCGA-CC-A7IF	TCGA-MR-A520
TCGA-UB-AA0U	TCGA-2Y-A9GZ	TCGA-2Y-A9GZ	TCGA-CC-A5UE	TCGA-GJ-A6C0	TCGA-WQ-A9G7	TCGA-DD-A11C
TCGA-DD-A11D	TCGA-2Y-A9H0	TCGA-2Y-A9H0	TCGA-EP-A3JL	TCGA-K7-A6G5	TCGA-DD-A3A3	TCGA-G3-AAV6
TCGA-DD-A3A4	TCGA-2Y-A9H1	TCGA-2Y-A9H1	TCGA-ES-A2HS	TCGA-LG-A6GG	TCGA-DD-A1EB	TCGA-DD-A73F
TCGA-CC-5259	TCGA-2Y-A9H2	TCGA-2Y-A9H2	TCGA-G3-A25S	TCGA-DD-A73A	TCGA-BC-A5W4	TCGA-K7-AAU7
TCGA-BC-A3KG	TCGA-2Y-A9H3	TCGA-2Y-A9H3	TCGA-K7-A6G5	TCGA-DD-A73B	TCGA-G3-A7M5	TCGA-KR-A7K0
TCGA-DD-AA3A	TCGA-2Y-A9H4	TCGA-2Y-A9H4	TCGA-FV-A23B	TCGA-DD-A73D	TCGA-ED-A459	TCGA-ES-A2HS
TCGA-G3-A3CG	TCGA-2Y-A9H5	TCGA-2Y-A9H5	TCGA-BC-A10Z	TCGA-DD-A73E	TCGA-BC-A110	TCGA-ES-A2HT
TCGA-DD-A1E9	TCGA-2Y-A9H6	TCGA-2Y-A9H6	TCGA-RC-A6M6	TCGA-DD-A73F	TCGA-G3-A3CG	TCGA-G3-A25T
TCGA-QA-A7B7	TCGA-2Y-A9H7	TCGA-2Y-A9H7	TCGA-DD-A4NG	TCGA-DD-A73G	TCGA-BD-A3ER	TCGA-DD-A3A9
TCGA-G3-A3CJ	TCGA-2Y-A9H8	TCGA-2Y-A9H8	TCGA-EP-A12J	TCGA-MI-A75C	TCGA-G3-A7M7	TCGA-RC-A6M3
TCGA-G3-A7M9	TCGA-2Y-A9H9	TCGA-2Y-A9H9	TCGA-DD-A1EA	TCGA-MI-A75E	TCGA-CC-5260	TCGA-RC-A6M4
TCGA-DD-A1ED	TCGA-2Y-A9HA	TCGA-2Y-A9HA	TCGA-DD-A3A7	TCGA-MI-A75G	TCGA-FV-A2QQ	TCGA-EP-A2KA
TCGA-BW-A5NO	TCGA-2Y-A9HB	TCGA-2Y-A9HB	TCGA-RC-A6M3	TCGA-MI-A75H	TCGA-ES-A2HT	TCGA-CC-5259
TCGA-O8-A75V	TCGA-3K-AAZ8	TCGA-3K-AAZ8	TCGA-BC-A10R	TCGA-MI-A75I	TCGA-DD-A39Y	TCGA-2Y-A9GT
TCGA-CC-5262	TCGA-4R-AA8I	TCGA-4R-AA8I	TCGA-DD-A39V	TCGA-O8-A75V	TCGA-RC-A6M6	TCGA-CC-A7IL
TCGA-G3-A25U	TCGA-5C-A9VG	TCGA-5C-A9VG	TCGA-BW-A5NQ	TCGA-QA-A7B7	TCGA-BC-A10W	TCGA-G3-AAV5
TCGA-DD-A11B	TCGA-5C-A9VH	TCGA-5C-A9VH	TCGA-EP-A2KB	TCGA-RC-A6M3	TCGA-DD-A1EL	TCGA-CC-A5UE
TCGA-CC-5261	TCGA-5C-AAPD	TCGA-5C-AAPD	TCGA-DD-A1EH	TCGA-RC-A6M4	TCGA-KR-A7K7	TCGA-G3-A5SI
TCGA-ZP-A9D1	TCGA-5R-AA1C	TCGA-5R-AA1C	TCGA-CC-A123	TCGA-RC-A6M5	TCGA-BW-A5NO	TCGA-BC-A10Y
TCGA-ED-A4XI	TCGA-5R-AA1D	TCGA-5R-AA1D	TCGA-ED-A66Y	TCGA-RC-A6M6	TCGA-G3-A25X	TCGA-2Y-A9H1
TCGA-BC-A10X	TCGA-5R-AAAM	TCGA-5R-AAAM	TCGA-MI-A75I	TCGA-T1-A6J8	TCGA-DD-A73C	TCGA-LG-A6GG
TCGA-CC-5263	TCGA-BC-4072	TCGA-BC-4072	TCGA-EP-A2KA	TCGA-CC-A7IF	TCGA-HP-A5N0	TCGA-FV-A3R3
TCGA-DD-AAC9	TCGA-BC-4073	TCGA-BC-4073	TCGA-ED-A7PX	TCGA-CC-A7IG	TCGA-DD-A1ED	TCGA-4R-AA8I
TCGA-MI-A75H	TCGA-BC-A10Q	TCGA-BC-A10Q	TCGA-MI-A75H	TCGA-CC-A7IH	TCGA-G3-A5SL	TCGA-ZP-A9D4
TCGA-HP-A5MZ	TCGA-BC-A10R	TCGA-BC-A10R	TCGA-G3-A5SK	TCGA-CC-A7II	TCGA-BD-A3EP	TCGA-ZS-A9CE
TCGA-DD-A73A	TCGA-BC-A10S	TCGA-BC-A10S	TCGA-G3-A5SL	TCGA-DD-A73C	TCGA-G3-A5SK	TCGA-BC-A10R
TCGA-KR-A7K8	TCGA-BC-A10T	TCGA-BC-A10T	TCGA-DD-A3A8	TCGA-G3-A6UC	TCGA-CC-A7IJ	TCGA-BC-A69H
TCGA-DD-AAVR	TCGA-BC-A10U	TCGA-BC-A10U	TCGA-UB-A7MF	TCGA-KR-A7K7	TCGA-ED-A66X	TCGA-BW-A5NP
TCGA-DD-A4NH	TCGA-BC-A10W	TCGA-BC-A10W	TCGA-DD-A3A3	TCGA-KR-A7K8	TCGA-UB-A7MD	TCGA-RC-A7SB
TCGA-DD-A119	TCGA-BC-A10X	TCGA-BC-A10X	TCGA-BC-A10W	TCGA-UB-A7ME	TCGA-CC-5258	TCGA-CC-A9FS
TCGA-G3-A3CH	TCGA-BC-A10Y	TCGA-BC-A10Y	TCGA-DD-A4NV	TCGA-UB-A7MF	TCGA-DD-A73E	TCGA-CC-A5UD
TCGA-G3-A25X	TCGA-BC-A10Z	TCGA-BC-A10Z	TCGA-BC-A10U	TCGA-CC-A7IJ	TCGA-FV-A2QR	TCGA-5R-AA1D
TCGA-UB-A7MF	TCGA-BC-A110	TCGA-BC-A110	TCGA-RC-A7SK	TCGA-CC-A7IK	TCGA-DD-A4NG	TCGA-G3-A5SM
TCGA-DD-AAVZ	TCGA-BC-A112	TCGA-BC-A112	TCGA-DD-A4NB	TCGA-CC-A7IL	TCGA-DD-A4NO	TCGA-G3-AAV0
TCGA-DD-AACH	TCGA-BC-A216	TCGA-BC-A216	TCGA-MI-A75C	TCGA-ED-A7PY	TCGA-G3-A25V	TCGA-CC-A7IF
TCGA-DD-A3A3	TCGA-BC-A217	TCGA-BC-A217	TCGA-G3-A7M6	TCGA-ED-A7PZ	TCGA-DD-A118	TCGA-ED-A7PX
TCGA-ZP-A9D4	TCGA-BC-A3KF	TCGA-BC-A3KF	TCGA-DD-A116	TCGA-G3-A7M5	TCGA-DD-A4NB	TCGA-DD-A1EG
TCGA-CC-A3MA	TCGA-BC-A3KG	TCGA-BC-A3KG	TCGA-ED-A82E	TCGA-G3-A7M6	TCGA-LG-A6GG	TCGA-DD-A4NV
TCGA-DD-A4NQ	TCGA-BC-A5W4	TCGA-BC-A5W4	TCGA-FV-A2QQ	TCGA-G3-A7M8	TCGA-BW-A5NQ	TCGA-G3-A25Y
TCGA-G3-A5SI	TCGA-BC-A69H	TCGA-BC-A69H	TCGA-FV-A3I1	TCGA-KR-A7K0	TCGA-CC-A3M9	TCGA-UB-A7ME
TCGA-DD-A1EA	TCGA-BC-A69I	TCGA-BC-A69I	TCGA-DD-A115	TCGA-KR-A7K2	TCGA-ES-A2HS	TCGA-KR-A7K7
TCGA-G3-A3CK	TCGA-BC-A8YO	TCGA-BC-A8YO	TCGA-DD-A4NI	TCGA-RC-A7S9	TCGA-DD-A1EE	TCGA-CC-A8HS
TCGA-5C-AAPD	TCGA-BD-A2L6	TCGA-BD-A2L6	TCGA-KR-A7K0	TCGA-RG-A7D4	TCGA-UB-A7MB	TCGA-DD-A1EJ
TCGA-DD-A3A7	TCGA-BD-A3EP	TCGA-BD-A3EP	TCGA-BW-A5NP	TCGA-UB-A7MA	TCGA-K7-A5RG	TCGA-DD-A73E
TCGA-ZP-A9CZ	TCGA-BD-A3ER	TCGA-BD-A3ER	TCGA-CC-5262	TCGA-UB-A7MB	TCGA-G3-A5SM	TCGA-2Y-A9GX
TCGA-HP-A5N0	TCGA-BW-A5NO	TCGA-BW-A5NO	TCGA-DD-A1EJ	TCGA-UB-A7MC	TCGA-BC-A10T	TCGA-MR-A8JO
TCGA-DD-A39X	TCGA-BW-A5NP	TCGA-BW-A5NP	TCGA-KR-A7K7	TCGA-ED-A7PX	TCGA-BC-A69I	TCGA-HP-A5MZ
TCGA-G3-A7M6	TCGA-BW-A5NQ	TCGA-BW-A5NQ	TCGA-G3-A25V	TCGA-ED-A7XO	TCGA-CC-A8HU	TCGA-DD-A4NS
TCGA-DD-A73G	TCGA-CC-5258	TCGA-CC-5258	TCGA-DD-A4NO	TCGA-ED-A7XP	TCGA-BC-A10X	TCGA-QA-A7B7
TCGA-DD-AACD	TCGA-CC-5259	TCGA-CC-5260	TCGA-CC-A1HT	TCGA-ED-A82E	TCGA-G3-A3CK	TCGA-BC-A8YO
TCGA-DD-A73D	TCGA-CC-5260	TCGA-CC-5261	TCGA-DD-A11A	TCGA-G3-A7M7	TCGA-G3-A5SJ	TCGA-5C-A9VG
TCGA-G3-A7M8	TCGA-CC-5261	TCGA-CC-5262	TCGA-ED-A7PZ	TCGA-G3-A7M9	TCGA-NI-A4U2	TCGA-2Y-A9GV
TCGA-EP-A12J	TCGA-CC-5262	TCGA-CC-5263	TCGA-MI-A75G	TCGA-RC-A7SB	TCGA-DD-A39X	TCGA-CC-A9FW
TCGA-BC-A10Q	TCGA-CC-5263	TCGA-CC-5264	TCGA-DD-A4NJ	TCGA-RC-A7SF	TCGA-EP-A2KC	TCGA-ED-A627
TCGA-ZS-A9CF	TCGA-CC-5264	TCGA-CC-A1HT	TCGA-DD-A1EI	TCGA-RC-A7SK	TCGA-CC-A8HS	TCGA-DD-A1EB
TCGA-DD-A4NR	TCGA-CC-A123	TCGA-CC-A3M9	TCGA-O8-A75V	TCGA-UB-A7MD	TCGA-ED-A7XP	TCGA-DD-A115
TCGA-DD-A4NV	TCGA-CC-A1HT	TCGA-CC-A3MA	TCGA-RC-A7S9	TCGA-2Y-A9GS	TCGA-DD-A114	TCGA-XR-A8TE
TCGA-BC-A112	TCGA-CC-A3M9	TCGA-CC-A3MB	TCGA-DD-A3A2	TCGA-2Y-A9GT	TCGA-BC-A3KF	TCGA-G3-AAV1
TCGA-DD-A4NS	TCGA-CC-A3MA	TCGA-CC-A3MC	TCGA-DD-A73A	TCGA-2Y-A9GU	TCGA-DD-A4NK	TCGA-ZS-A9CF
TCGA-DD-A73C	TCGA-CC-A3MB	TCGA-CC-A5UC	TCGA-CC-A7IK	TCGA-2Y-A9GV	TCGA-G3-A25U	TCGA-DD-A1EE
TCGA-ES-A2HT	TCGA-CC-A3MC	TCGA-CC-A5UD	TCGA-DD-A39X	TCGA-2Y-A9GW	TCGA-DD-A3A2	TCGA-DD-A3A2
TCGA-DD-A4NF	TCGA-CC-A5UC	TCGA-CC-A5UE	TCGA-DD-A3A6	TCGA-2Y-A9GX	TCGA-BC-4072	TCGA-DD-A73C
TCGA-WJ-A86L	TCGA-CC-A5UD	TCGA-CC-A7IE	TCGA-BD-A3EP	TCGA-2Y-A9GY	TCGA-CC-5262	TCGA-CC-A7IE
TCGA-BC-A10R	TCGA-CC-A5UE	TCGA-CC-A7IF	TCGA-DD-A4NQ	TCGA-2Y-A9H0	TCGA-CC-5263	TCGA-DD-A73G
TCGA-BC-A216	TCGA-CC-A7IE	TCGA-CC-A7IG	TCGA-DD-A1EF	TCGA-2Y-A9H1	TCGA-GJ-A9DB	TCGA-DD-A4ND
TCGA-5C-A9VG	TCGA-CC-A7IF	TCGA-CC-A7IH	TCGA-DD-A4NK	TCGA-2Y-A9H2	TCGA-T1-A6J8	TCGA-G3-A25V
TCGA-G3-A25T	TCGA-CC-A7IG	TCGA-CC-A7II	TCGA-UB-A7MC	TCGA-2Y-A9H3	TCGA-K7-A5RF	TCGA-DD-A73A
TCGA-BC-A10T	TCGA-CC-A7IH	TCGA-CC-A7IJ	TCGA-NI-A4U2	TCGA-2Y-A9H4	TCGA-ED-A627	TCGA-G3-A3CG
TCGA-DD-A1EE	TCGA-CC-A7II	TCGA-CC-A7IK	TCGA-CC-A3M9	TCGA-2Y-A9H5	TCGA-EP-A3JL	TCGA-G3-A7M6
TCGA-BC-4073	TCGA-CC-A7IJ	TCGA-CC-A7IL	TCGA-DD-A11D	TCGA-4R-AA8I	TCGA-CC-A7IG	TCGA-G3-A3CI
TCGA-WQ-AB4B	TCGA-CC-A7IK	TCGA-CC-A8HT	TCGA-G3-A25Z	TCGA-5R-AA1D	TCGA-DD-A4NS	TCGA-BC-A10W
TCGA-DD-A4NI	TCGA-CC-A7IL	TCGA-CC-A8HU	TCGA-K7-A5RF	TCGA-CC-A7IE	TCGA-DD-A11B	TCGA-K7-A5RF
TCGA-FV-A4ZQ	TCGA-CC-A8HS	TCGA-CC-A8HV	TCGA-G3-A7M5	TCGA-ED-A97K	TCGA-DD-A11C	TCGA-CC-A7IK
TCGA-G3-AAV3	TCGA-CC-A8HT	TCGA-CC-A9FS	TCGA-G3-A3CK	TCGA-G3-AAUZ	TCGA-CC-5261	TCGA-2Y-A9H3
TCGA-LG-A9QC	TCGA-CC-A8HU	TCGA-CC-A9FU	TCGA-G3-A6UC	TCGA-G3-AAV1	TCGA-DD-A73G	TCGA-K7-A5RG
TCGA-G3-A5SM	TCGA-CC-A8HV	TCGA-CC-A9FV	TCGA-UB-A7ME	TCGA-G3-AAV4	TCGA-DD-A11A	TCGA-O8-A75V
TCGA-DD-A73F	TCGA-CC-A9FS	TCGA-CC-A9FW	TCGA-DD-A3A5	TCGA-G3-AAV7	TCGA-UB-A7MA	TCGA-BC-A10T
TCGA-MI-A75C	TCGA-CC-A9FU	TCGA-DD-A113	TCGA-BC-A10Y	TCGA-GJ-A3OU	TCGA-CC-A7II	TCGA-G3-A7M5
TCGA-BC-A217	TCGA-CC-A9FV	TCGA-DD-A114	TCGA-DD-A1EK	TCGA-K7-AAU7	TCGA-CC-A3MB	TCGA-WQ-A9G7
TCGA-DD-A1EJ	TCGA-CC-A9FW	TCGA-DD-A115	TCGA-FV-A4ZQ	TCGA-LG-A9QD	TCGA-DD-A119	TCGA-UB-A7MA
TCGA-WQ-A9G7	TCGA-DD-A113	TCGA-DD-A116	TCGA-CC-A7II	TCGA-RC-A7SH	TCGA-DD-A3A9	TCGA-DD-A3A5
TCGA-G3-AAV0	TCGA-DD-A114	TCGA-DD-A118	TCGA-DD-A3A0	TCGA-UB-AA0U	TCGA-DD-A11D	TCGA-UB-A7MB
TCGA-BC-A5W4	TCGA-DD-A115	TCGA-DD-A119	TCGA-DD-A1EB	TCGA-UB-AA0V	TCGA-XR-A8TC	TCGA-G3-A5SJ
TCGA-EP-A2KB	TCGA-DD-A116	TCGA-DD-A11A	TCGA-KR-A7K2	TCGA-ZP-A9CV	TCGA-UB-A7MC	TCGA-UB-AA0V
TCGA-EP-A2KA	TCGA-DD-A118	TCGA-DD-A11B	TCGA-RC-A7SB	TCGA-ZP-A9CY	TCGA-BD-A2L6	TCGA-G3-A25U
TCGA-DD-AAVW	TCGA-DD-A119	TCGA-DD-A11C	TCGA-MI-A75E	TCGA-ZP-A9CZ	TCGA-CC-A7IL	TCGA-ED-A66X
TCGA-ED-A7PX	TCGA-DD-A11A	TCGA-DD-A11D	TCGA-CC-A3MA	TCGA-ZP-A9D1	TCGA-BC-A10Y	TCGA-FV-A2QQ
TCGA-G3-A5SK	TCGA-DD-A11B	TCGA-DD-A1E9	TCGA-CC-5258	TCGA-ZP-A9D2	TCGA-ED-A7XO	TCGA-DD-AA3A
TCGA-DD-A3A8	TCGA-DD-A11C	TCGA-DD-A1EA	TCGA-CC-A7IG	TCGA-ZS-A9CF	TCGA-DD-AA3A	TCGA-ED-A7PY
TCGA-LG-A6GG	TCGA-DD-A11D	TCGA-DD-A1EB	TCGA-UB-A7MA	TCGA-2Y-A9GZ	TCGA-DD-A3A1	TCGA-CC-A3MB
TCGA-KR-A7K7	TCGA-DD-A1EA	TCGA-DD-A1EC	TCGA-CC-5264	TCGA-2Y-A9H6	TCGA-FV-A3R3	TCGA-CC-A7IJ
TCGA-CC-A3MB	TCGA-DD-A1EB	TCGA-DD-A1ED	TCGA-BW-A5NO	TCGA-2Y-A9H7	TCGA-ED-A8O5	TCGA-DD-A1EI
TCGA-ED-A82E	TCGA-DD-A1EC	TCGA-DD-A1EE	TCGA-ED-A7PY	TCGA-2Y-A9H8	TCGA-FV-A3R2	TCGA-2Y-A9H2
TCGA-CC-A3M9	TCGA-DD-A1ED	TCGA-DD-A1EF	TCGA-DD-A4NF	TCGA-2Y-A9H9	TCGA-DD-A3A4	TCGA-ED-A7XP
TCGA-G3-A25Z	TCGA-DD-A1EE	TCGA-DD-A1EG	TCGA-KR-A7K8	TCGA-2Y-A9HA	TCGA-DD-A39W	TCGA-BC-A10X
TCGA-ES-A2HS	TCGA-DD-A1EF	TCGA-DD-A1EH	TCGA-BD-A2L6	TCGA-2Y-A9HB	TCGA-BC-A3KG	TCGA-DD-A11B
TCGA-DD-AAVQ	TCGA-DD-A1EG	TCGA-DD-A1EI	TCGA-G3-A5SI	TCGA-3K-AAZ8	TCGA-DD-A39V	TCGA-ED-A66Y
TCGA-BW-A5NP	TCGA-DD-A1EH	TCGA-DD-A1EJ	TCGA-DD-A4NE	TCGA-5C-AAPD	TCGA-UB-A7MF	TCGA-G3-A6UC
TCGA-DD-A3A0	TCGA-DD-A1EI	TCGA-DD-A1EK	TCGA-G3-A25U	TCGA-DD-AADP	TCGA-EP-A26S	TCGA-DD-A4NL
TCGA-DD-A1EK	TCGA-DD-A1EJ	TCGA-DD-A1EL	TCGA-DD-A114	TCGA-DD-AADV	TCGA-G3-A25Y	TCGA-YA-A8S7
TCGA-DD-AAVU	TCGA-DD-A1EK	TCGA-DD-A39V	TCGA-FV-A495	TCGA-DD-AADW	TCGA-MR-A520	TCGA-DD-A4NH
TCGA-BC-A10W	TCGA-DD-A1EL	TCGA-DD-A39W	TCGA-CC-A3MC	TCGA-DD-AAEG	TCGA-ED-A82E	TCGA-CC-A7IH
TCGA-ED-A8O5	TCGA-DD-A39V	TCGA-DD-A39X	TCGA-DD-A73G	TCGA-WJ-A86L	TCGA-DD-A73B	TCGA-RC-A6M6
TCGA-DD-A3A2	TCGA-DD-A39W	TCGA-DD-A39Y	TCGA-CC-A7IF	TCGA-WX-AA44	TCGA-DD-A4NN	TCGA-G3-A7M9
TCGA-G3-A3CI	TCGA-DD-A39X	TCGA-DD-A39Z	TCGA-ED-A459	TCGA-WX-AA46	TCGA-CC-A3MA	TCGA-BC-4073
TCGA-DD-A4NK	TCGA-DD-A39Y	TCGA-DD-A3A0	TCGA-EP-A3RK	TCGA-WX-AA47	TCGA-BC-A10Z	TCGA-ZP-A9D1
TCGA-YA-A8S7	TCGA-DD-A39Z	TCGA-DD-A3A1	TCGA-ED-A7XO	TCGA-XR-A8TD	TCGA-BC-A69H	TCGA-UB-A7MD
TCGA-DD-A4NB	TCGA-DD-A3A0	TCGA-DD-A3A2	TCGA-DD-A4NH	TCGA-CC-A8HS	TCGA-DD-A4NE	TCGA-GJ-A6C0
TCGA-DD-A73E	TCGA-DD-A3A1	TCGA-DD-A3A3	TCGA-CC-5259	TCGA-CC-A8HT	TCGA-DD-A39Z	TCGA-BD-A2L6
TCGA-FV-A496	TCGA-DD-A3A2	TCGA-DD-A3A4	TCGA-CC-5260	TCGA-CC-A8HU	TCGA-DD-A116	TCGA-ZP-A9CV
TCGA-ED-A8O6	TCGA-DD-A3A3	TCGA-DD-A3A5	TCGA-BC-A216	TCGA-CC-A8HV	TCGA-DD-A4NQ	TCGA-UB-A7MC
TCGA-FV-A4ZP	TCGA-DD-A3A4	TCGA-DD-A3A6	TCGA-G3-A7M9	TCGA-ED-A8O5	TCGA-BC-A10Q	TCGA-CC-A3MA
TCGA-ZP-A9CV	TCGA-DD-A3A5	TCGA-DD-A3A7	TCGA-FV-A3I0	TCGA-ED-A8O6	TCGA-O8-A75V	TCGA-G3-A25Z
TCGA-CC-5260	TCGA-DD-A3A6	TCGA-DD-A3A8	TCGA-G3-A5SM	TCGA-MR-A8JO	TCGA-BC-A8YO	TCGA-5C-A9VH
TCGA-DD-A4NG	TCGA-DD-A3A7	TCGA-DD-A3A9	TCGA-FV-A3R3	TCGA-NI-A8LF	TCGA-MR-A8JO	TCGA-BC-A217
TCGA-BC-A69H	TCGA-DD-A3A8	TCGA-DD-A4NA	TCGA-UB-A7MD	TCGA-XR-A8TC	TCGA-XR-A8TF	TCGA-LG-A9QC
TCGA-DD-AAVS	TCGA-DD-A3A9	TCGA-DD-A4NB	TCGA-RC-A6M4	TCGA-XR-A8TE	TCGA-ED-A7PZ	TCGA-ED-A7PZ
TCGA-ED-A66Y	TCGA-DD-A4NA	TCGA-DD-A4ND	TCGA-G3-A25T	TCGA-XR-A8TF	TCGA-CC-A8HV	TCGA-DD-A4NO
TCGA-DD-A118	TCGA-DD-A4NB	TCGA-DD-A4NF	TCGA-G3-A7M8	TCGA-XR-A8TG	TCGA-DD-A3A6	TCGA-BC-A3KF
TCGA-DD-AAW2	TCGA-DD-A4ND	TCGA-DD-A4NH	TCGA-T1-A6J8	TCGA-2V-A95S	TCGA-CC-A123	TCGA-CC-A8HU
TCGA-4R-AA8I	TCGA-DD-A4NE	TCGA-DD-A4NI	TCGA-UB-A7MB	TCGA-5C-A9VG	TCGA-G3-A3CI	TCGA-BW-A5NQ
TCGA-FV-A3I0	TCGA-DD-A4NF	TCGA-DD-A4NJ	TCGA-DD-A4NL	TCGA-5C-A9VH	TCGA-DD-A4NP	TCGA-RC-A7S9
TCGA-KR-A7K0	TCGA-DD-A4NG	TCGA-DD-A4NK	TCGA-DD-A3A9	TCGA-BC-A8YO	TCGA-DD-A115	TCGA-BC-A69I
TCGA-LG-A9QD	TCGA-DD-A4NH	TCGA-DD-A4NL	TCGA-GJ-A6C0	TCGA-CC-A9FS	TCGA-DD-A4ND	TCGA-EP-A26S
TCGA-DD-A4NJ	TCGA-DD-A4NI	TCGA-DD-A4NN	TCGA-FV-A496	TCGA-CC-A9FU	TCGA-NI-A8LF	TCGA-XR-A8TC
TCGA-MI-A75G	TCGA-DD-A4NL	TCGA-DD-A4NO	TCGA-CC-5263	TCGA-CC-A9FV	TCGA-BC-A10S	TCGA-G3-A3CH
TCGA-DD-A11A	TCGA-DD-A4NN	TCGA-DD-A4NP	TCGA-RC-A7SF	TCGA-CC-A9FW	TCGA-ED-A8O6	TCGA-ED-A8O6
TCGA-NI-A8LF	TCGA-DD-A4NO	TCGA-DD-A4NQ	TCGA-CC-A5UD	TCGA-DD-AA3A	TCGA-FV-A23B	TCGA-DD-A1EC
TCGA-G3-A7M7	TCGA-DD-A4NP	TCGA-DD-A4NR	TCGA-DD-A119	TCGA-G3-AAV0	TCGA-CC-A1HT	TCGA-ZP-A9CZ
TCGA-PD-A5DF	TCGA-DD-A4NQ	TCGA-DD-A4NS	TCGA-LG-A6GG	TCGA-G3-AAV2	TCGA-DD-A4NA	TCGA-XR-A8TG
TCGA-DD-AAW3	TCGA-DD-A4NR	TCGA-DD-A4NV	TCGA-G3-A7M7	TCGA-G3-AAV3	TCGA-DD-A4NI	TCGA-2Y-A9GS
TCGA-G3-A6UC	TCGA-DD-A4NS	TCGA-DD-A73A	TCGA-DD-A4ND	TCGA-G3-AAV5	TCGA-FV-A4ZP	TCGA-ZP-A9D0
TCGA-ED-A97K	TCGA-DD-A4NV	TCGA-DD-A73B	TCGA-CC-A3MB	TCGA-G3-AAV6	TCGA-EP-A2KA	TCGA-RG-A7D4
TCGA-DD-A3A9	TCGA-DD-A73A	TCGA-DD-A73C	TCGA-CC-A5UC	TCGA-GJ-A9DB	TCGA-DD-A3A8	TCGA-CC-A9FV
TCGA-BC-A10S	TCGA-DD-A73B	TCGA-DD-A73D	TCGA-BC-A5W4	TCGA-LG-A9QC	TCGA-CC-A5UC	TCGA-2Y-A9GU
TCGA-5C-A9VH	TCGA-DD-A73C	TCGA-DD-A73E	TCGA-HP-A5N0	TCGA-WQ-A9G7	TCGA-DD-A1EH	TCGA-DD-A39W
TCGA-CC-5264	TCGA-DD-A73D	TCGA-DD-A73F	TCGA-FV-A2QR	TCGA-YA-A8S7	TCGA-DD-A73F	TCGA-DD-A116
TCGA-DD-A3A6	TCGA-DD-A73E	TCGA-DD-A73G	TCGA-DD-A73C	TCGA-ZP-A9D0	TCGA-ED-A7PY	TCGA-2Y-A9GW
TCGA-ZP-A9CY	TCGA-DD-A73F	TCGA-DD-AA3A	TCGA-BC-A10T	TCGA-ZP-A9D4	TCGA-CC-5264	TCGA-DD-A114
TCGA-DD-A113	TCGA-DD-A73G	TCGA-DD-AAC8	TCGA-QA-A7B7	TCGA-ZS-A9CD	TCGA-DD-A1E9	TCGA-RC-A7SH
TCGA-GJ-A6C0	TCGA-DD-AA3A	TCGA-DD-AAC9	TCGA-ED-A4XI	TCGA-ZS-A9CE	TCGA-DD-A4NR	TCGA-DD-A4NR
TCGA-ZP-A9D0	TCGA-DD-AAC8	TCGA-DD-AACA	TCGA-RG-A7D4	TCGA-ZS-A9CG	TCGA-BC-A216	TCGA-FV-A495
TCGA-DD-A114	TCGA-DD-AAC9	TCGA-DD-AACB	TCGA-DD-A4NR	TCGA-5R-AA1C	TCGA-DD-A4NH	TCGA-DD-A39Y
TCGA-KR-A7K2	TCGA-DD-AACA	TCGA-DD-AACC	TCGA-DD-A1EG	TCGA-5R-AAAM	TCGA-EP-A12J	TCGA-G3-A3CJ
TCGA-DD-A1EC	TCGA-DD-AACB	TCGA-DD-AACD	TCGA-BC-4073	TCGA-DD-AAC8	TCGA-ED-A7PX	TCGA-BC-A10S
TCGA-BC-A8YO	TCGA-DD-AACC	TCGA-DD-AACE	TCGA-G3-A5SJ	TCGA-DD-AAC9	TCGA-DD-A3A7	TCGA-ED-A5KG
TCGA-BW-A5NQ	TCGA-DD-AACD	TCGA-DD-AACF	TCGA-EP-A2KC	TCGA-DD-AACA	TCGA-DD-A4NJ	TCGA-CC-A9FU
TCGA-MI-A75I	TCGA-DD-AACE	TCGA-DD-AACG	TCGA-BC-A69H	TCGA-DD-AACB	TCGA-FV-A496	TCGA-CC-A1HT
TCGA-ED-A7PY	TCGA-DD-AACF	TCGA-DD-AACH	TCGA-ES-A2HT	TCGA-DD-AACC	TCGA-ED-A4XI	TCGA-DD-A11D
TCGA-ED-A459	TCGA-DD-AACG	TCGA-DD-AACI	TCGA-DD-A11C	TCGA-DD-AACD	TCGA-FV-A4ZQ	TCGA-GJ-A9DB
TCGA-G3-A5SJ	TCGA-DD-AACH	TCGA-DD-AACJ	TCGA-DD-A39Z	TCGA-DD-AACE	TCGA-BC-A10U	TCGA-G3-A5SK
TCGA-BC-A69I	TCGA-DD-AACI	TCGA-DD-AACK	TCGA-BC-A3KF	TCGA-DD-AACF	TCGA-RG-A7D4	TCGA-GJ-A3OU
TCGA-G3-A25S	TCGA-DD-AACJ	TCGA-DD-AACL	TCGA-CC-A7IJ	TCGA-DD-AACG	TCGA-G3-A7M9	TCGA-DD-A1EF
TCGA-DD-A39Y	TCGA-DD-AACK	TCGA-DD-AACM	TCGA-BC-A217	TCGA-DD-AACH	TCGA-DD-A73D	TCGA-MI-A75G
TCGA-G3-A25V	TCGA-DD-AACL	TCGA-DD-AACN	TCGA-G3-A3CJ	TCGA-DD-AACI	TCGA-DD-A1EC	TCGA-G3-AAV2
TCGA-DD-A4ND	TCGA-DD-AACM	TCGA-DD-AACO	TCGA-G3-A3CI	TCGA-DD-AACJ	TCGA-CC-A7IK	TCGA-FV-A496
TCGA-BC-A10Y	TCGA-DD-AACN	TCGA-DD-AACP	TCGA-DD-A1ED	TCGA-DD-AACK	TCGA-BW-A5NP	TCGA-DD-A3A7
TCGA-EP-A3RK	TCGA-DD-AACO	TCGA-DD-AACQ	TCGA-G3-A25Y	TCGA-DD-AACL	TCGA-G3-A7M8	TCGA-2Y-A9H4
TCGA-CC-A3MC	TCGA-DD-AACP	TCGA-DD-AACS	TCGA-DD-A73E	TCGA-DD-AACM	TCGA-BC-A10R	TCGA-CC-5262
TCGA-DD-A1EI	TCGA-DD-AACQ	TCGA-DD-AACT	TCGA-DD-A4NS	TCGA-DD-AACN	TCGA-G3-A25Z	TCGA-MI-A75H
TCGA-ZS-A9CD	TCGA-DD-AACS	TCGA-DD-AACU	TCGA-DD-A11B	TCGA-DD-AACO	TCGA-DD-A3A5	TCGA-DD-A4NA
TCGA-DD-A39Z	TCGA-DD-AACT	TCGA-DD-AACV	TCGA-CC-A7IL	TCGA-DD-AACP	TCGA-G3-A25W	TCGA-DD-A3A1
TCGA-BC-A3KF	TCGA-DD-AACU	TCGA-DD-AACW	TCGA-DD-A39Y	TCGA-DD-AACQ	TCGA-EP-A3RK	TCGA-DD-A3A6
TCGA-DD-A4NO	TCGA-DD-AACV	TCGA-DD-AACX	TCGA-ED-A7XP	TCGA-DD-AACS	TCGA-DD-A1EJ	TCGA-EP-A12J
TCGA-BC-A110	TCGA-DD-AACW	TCGA-DD-AACY	TCGA-G3-A25W	TCGA-DD-AACT	TCGA-ED-A5KG	TCGA-CC-5258
TCGA-MR-A8JO	TCGA-DD-AACX	TCGA-DD-AACZ	TCGA-FV-A4ZP	TCGA-DD-AACU	TCGA-CC-A5UD	TCGA-2V-A95S
TCGA-DD-AACB	TCGA-DD-AACY	TCGA-DD-AAD0	TCGA-DD-A73D	TCGA-DD-AACV	TCGA-HP-A5MZ	TCGA-FV-A23B
TCGA-CC-A1HT	TCGA-DD-AACZ	TCGA-DD-AAD1	TCGA-DD-A3A1	TCGA-DD-AACW	TCGA-G3-A25S	TCGA-FV-A3I0
TCGA-DD-A1EL	TCGA-DD-AAD0	TCGA-DD-AAD2	TCGA-CC-5261	TCGA-DD-AACX	TCGA-CC-A3MC	TCGA-UB-AA0U
TCGA-DD-A4NE	TCGA-DD-AAD1	TCGA-DD-AAD3	TCGA-DD-A73B	TCGA-DD-AACY	TCGA-CC-A8HT	TCGA-G3-A25S
TCGA-DD-AACG	TCGA-DD-AAD2	TCGA-DD-AAD5	TCGA-DD-A73F	TCGA-DD-AACZ	TCGA-YA-A8S7	TCGA-DD-A73B
TCGA-EP-A3JL	TCGA-DD-AAD3	TCGA-DD-AAD6	TCGA-DD-A4NA	TCGA-DD-AAD0	TCGA-DD-A4NF	TCGA-DD-A1EA
TCGA-ED-A66X	TCGA-DD-AAD5	TCGA-DD-AAD8	TCGA-DD-A1EC	TCGA-DD-AAD1	TCGA-G3-A7M6	TCGA-DD-A1EL
TCGA-ZS-A9CG	TCGA-DD-AAD6	TCGA-DD-AADA	TCGA-G3-A3CH	TCGA-DD-AAD2	TCGA-BC-A217	TCGA-FV-A3R2
TCGA-NI-A4U2	TCGA-DD-AAD8	TCGA-DD-AADB	TCGA-FV-A3R2	TCGA-DD-AAD3	TCGA-GJ-A6C0	TCGA-MI-A75I
TCGA-DD-AAVP	TCGA-DD-AADA	TCGA-DD-AADC	TCGA-DD-A1E9	TCGA-DD-AAD5	TCGA-G3-A3CH	TCGA-DD-A4NI
TCGA-DD-A73B	TCGA-DD-AADB	TCGA-DD-AADD	TCGA-DD-A3A4	TCGA-DD-AAD6		TCGA-FV-A2QR
TCGA-ED-A627	TCGA-DD-AADC	TCGA-DD-AADE	TCGA-EP-A26S	TCGA-DD-AAD8		TCGA-BC-A3KG
TCGA-FV-A3R3	TCGA-DD-AADD	TCGA-DD-AADF	TCGA-PD-A5DF	TCGA-DD-AADA		TCGA-BD-A3ER
TCGA-BC-A10U	TCGA-DD-AADE	TCGA-DD-AADG	TCGA-RC-A6M5	TCGA-DD-AADB		TCGA-BC-A10U
TCGA-CC-A123	TCGA-DD-AADF	TCGA-DD-AADI	TCGA-BC-A3KG	TCGA-DD-AADC		TCGA-ED-A82E
TCGA-DD-A4NL	TCGA-DD-AADG	TCGA-DD-AADJ	TCGA-BC-A10Q	TCGA-DD-AADD		TCGA-BC-A5W4
TCGA-DD-A1EH	TCGA-DD-AADI	TCGA-DD-AADK	TCGA-DD-A39W	TCGA-DD-AADE		TCGA-FV-A4ZQ
TCGA-ZS-A9CE	TCGA-DD-AADJ	TCGA-DD-AADL	TCGA-HP-A5MZ	TCGA-DD-AADF		TCGA-EP-A2KC
TCGA-EP-A2KC	TCGA-DD-AADK	TCGA-DD-AADM	TCGA-BC-A110	TCGA-DD-AADG		TCGA-LG-A9QD
TCGA-BD-A3ER	TCGA-DD-AADL	TCGA-DD-AADN	TCGA-ED-A5KG	TCGA-DD-AADI		TCGA-K7-A6G5
TCGA-BC-A10Z	TCGA-DD-AADM	TCGA-DD-AADO	TCGA-DD-A4NP	TCGA-DD-AADJ		TCGA-DD-A3A8
TCGA-FV-A3R2	TCGA-DD-AADN	TCGA-DD-AADP	TCGA-BC-A10X	TCGA-DD-AADK		TCGA-PD-A5DF
TCGA-DD-A116	TCGA-DD-AADO	TCGA-DD-AADQ	TCGA-MR-A520	TCGA-DD-AADL		TCGA-BC-A110
TCGA-DD-A1EG	TCGA-DD-AADP	TCGA-DD-AADR	TCGA-ED-A627	TCGA-DD-AADM		TCGA-DD-A3A3
TCGA-CC-5258	TCGA-DD-AADQ	TCGA-DD-AADS		TCGA-DD-AADN		TCGA-DD-A119
TCGA-G3-A25Y	TCGA-DD-AADR	TCGA-DD-AADU		TCGA-DD-AADO		TCGA-ZS-A9CF-1
TCGA-DD-AACI	TCGA-DD-AADS	TCGA-DD-AADV		TCGA-DD-AADQ		TCGA-DD-A3A4
TCGA-K7-A6G5	TCGA-DD-AADU	TCGA-DD-AADW		TCGA-DD-AADR		TCGA-BW-A5NO
TCGA-DD-A3A1	TCGA-DD-AADV	TCGA-DD-AADY		TCGA-DD-AADS		TCGA-BC-A10Z
TCGA-ED-A7PZ	TCGA-DD-AADW	TCGA-DD-AAE0		TCGA-DD-AADU		TCGA-FV-A4ZP
TCGA-FV-A495	TCGA-DD-AADY	TCGA-DD-AAE1		TCGA-DD-AADY		TCGA-T1-A6J8
TCGA-FV-A2QR	TCGA-DD-AAE0	TCGA-DD-AAE2		TCGA-DD-AAE0		TCGA-DD-A4NN
TCGA-G3-A25W	TCGA-DD-AAE1	TCGA-DD-AAE3		TCGA-DD-AAE1		TCGA-ZS-A9CD
TCGA-G3-A7M5	TCGA-DD-AAE2	TCGA-DD-AAE4		TCGA-DD-AAE2		TCGA-RC-A7SK
TCGA-ZP-A9D2	TCGA-DD-AAE3	TCGA-DD-AAE6		TCGA-DD-AAE3		TCGA-DD-A73D
TCGA-DD-A39V	TCGA-DD-AAE4	TCGA-DD-AAE7		TCGA-DD-AAE4		TCGA-G3-A3CK
TCGA-GJ-A9DB	TCGA-DD-AAE6	TCGA-DD-AAE8		TCGA-DD-AAE6		TCGA-CC-A8HT
TCGA-DD-A3A5	TCGA-DD-AAE7	TCGA-DD-AAE9		TCGA-DD-AAE7		TCGA-G3-AAV7
TCGA-DD-A1EF	TCGA-DD-AAE8	TCGA-DD-AAEA		TCGA-DD-AAE8		TCGA-DD-A113
TCGA-ED-A7XP	TCGA-DD-AAE9	TCGA-DD-AAEB		TCGA-DD-AAE9		TCGA-ED-A459
TCGA-EP-A26S	TCGA-DD-AAEA	TCGA-DD-AAED		TCGA-DD-AAEA		TCGA-DD-A4NP
TCGA-DD-A4NA	TCGA-DD-AAEB	TCGA-DD-AAEE		TCGA-DD-AAEB		TCGA-G3-AAV4
TCGA-DD-A115	TCGA-DD-AAED	TCGA-DD-AAEG		TCGA-DD-AAED		TCGA-CC-A8HV
TCGA-DD-A11C	TCGA-DD-AAEE	TCGA-DD-AAEH		TCGA-DD-AAEE		TCGA-DD-A11A
TCGA-FV-A2QQ	TCGA-DD-AAEG	TCGA-DD-AAEI		TCGA-DD-AAEH		TCGA-BC-A216
TCGA-FV-A3I1	TCGA-DD-AAEH	TCGA-DD-AAEK		TCGA-DD-AAEI		TCGA-DD-A39Z
TCGA-ED-A7XO	TCGA-DD-AAEI	TCGA-DD-AAVP		TCGA-DD-AAEK		TCGA-DD-A39X
TCGA-DD-A4NN	TCGA-DD-AAEK	TCGA-DD-AAVQ		TCGA-DD-AAVP		TCGA-DD-A4NK
	TCGA-DD-AAVP	TCGA-DD-AAVR		TCGA-DD-AAVQ		TCGA-G3-A7M8
	TCGA-DD-AAVQ	TCGA-DD-AAVS		TCGA-DD-AAVR		TCGA-2Y-A9H5
	TCGA-DD-AAVR	TCGA-DD-AAVU		TCGA-DD-AAVS		TCGA-G3-AAV3
	TCGA-DD-AAVS	TCGA-DD-AAVV		TCGA-DD-AAVU		TCGA-DD-A1ED
	TCGA-DD-AAVU	TCGA-DD-AAVW		TCGA-DD-AAVV		TCGA-DD-A1EK
	TCGA-DD-AAVV	TCGA-DD-AAVX		TCGA-DD-AAVW		TCGA-EP-A3RK
	TCGA-DD-AAVW	TCGA-DD-AAVY		TCGA-DD-AAVX		TCGA-ZS-A9CG
	TCGA-DD-AAVX	TCGA-DD-AAVZ		TCGA-DD-AAVY		TCGA-DD-A4NF
	TCGA-DD-AAVY	TCGA-DD-AAW0		TCGA-DD-AAVZ		TCGA-ED-A7XO
	TCGA-DD-AAVZ	TCGA-DD-AAW1		TCGA-DD-AAW0		TCGA-KR-A7K2
	TCGA-DD-AAW0	TCGA-DD-AAW2		TCGA-DD-AAW1		TCGA-BD-A3EP
	TCGA-DD-AAW1	TCGA-DD-AAW3		TCGA-DD-AAW2		TCGA-DD-A118
	TCGA-DD-AAW2	TCGA-ED-A459		TCGA-DD-AAW3		TCGA-KR-A7K8
	TCGA-DD-AAW3	TCGA-ED-A4XI		TCGA-WQ-AB4B		TCGA-XR-A8TF
	TCGA-ED-A459	TCGA-ED-A5KG		TCGA-BC-A10Q		TCGA-DD-A4NJ
	TCGA-ED-A4XI	TCGA-ED-A627		TCGA-BC-A10R		TCGA-FV-A3I1
	TCGA-ED-A5KG	TCGA-ED-A66X		TCGA-BC-A10S		TCGA-MI-A75E
	TCGA-ED-A627	TCGA-ED-A66Y		TCGA-BC-A10T		TCGA-BC-A10Q
	TCGA-ED-A66X	TCGA-ED-A7PX		TCGA-BC-A10U		TCGA-CC-A3MC
	TCGA-ED-A66Y	TCGA-ED-A7PY		TCGA-BC-A10W		TCGA-DD-A4NB
	TCGA-ED-A7PX	TCGA-ED-A7PZ		TCGA-BC-A10X		TCGA-ED-A97K
	TCGA-ED-A7PY	TCGA-ED-A7XO		TCGA-BC-A10Y		TCGA-NI-A4U2
	TCGA-ED-A7PZ	TCGA-ED-A7XP		TCGA-BC-A10Z		TCGA-DD-A4NQ
	TCGA-ED-A7XO	TCGA-ED-A82E		TCGA-BC-A110		TCGA-ZP-A9D2
	TCGA-ED-A7XP	TCGA-ED-A8O5		TCGA-BC-A112		TCGA-NI-A8LF
	TCGA-ED-A82E	TCGA-ED-A8O6		TCGA-CC-5258		TCGA-RC-A7SF
	TCGA-ED-A8O5	TCGA-ED-A97K		TCGA-CC-5260		TCGA-G3-A25X
	TCGA-ED-A8O6	TCGA-EP-A12J		TCGA-CC-5261		TCGA-CC-5260
	TCGA-ED-A97K	TCGA-EP-A26S		TCGA-CC-5262		TCGA-HP-A5N0
	TCGA-EP-A12J	TCGA-EP-A2KA		TCGA-CC-5263		TCGA-UB-A7MF
	TCGA-EP-A26S	TCGA-EP-A2KB		TCGA-CC-5264		TCGA-DD-A4NG
	TCGA-EP-A2KA	TCGA-EP-A2KC		TCGA-CC-A123		TCGA-CC-A7IG
	TCGA-EP-A2KB	TCGA-EP-A3JL		TCGA-CC-A1HT		TCGA-G3-A7M7
	TCGA-EP-A2KC	TCGA-EP-A3RK		TCGA-DD-A113		TCGA-ED-A4XI
	TCGA-EP-A3JL	TCGA-ES-A2HS		TCGA-DD-A114		TCGA-EP-A2KB
	TCGA-EP-A3RK	TCGA-ES-A2HT		TCGA-DD-A115		TCGA-EP-A3JL
	TCGA-ES-A2HS	TCGA-FV-A23B		TCGA-DD-A116		TCGA-CC-A7II
	TCGA-ES-A2HT	TCGA-FV-A2QQ		TCGA-DD-A118		TCGA-BC-4072
	TCGA-FV-A23B	TCGA-FV-A2QR		TCGA-DD-A119		TCGA-G3-A5SL
	TCGA-FV-A2QQ	TCGA-FV-A3I0		TCGA-DD-A11A		TCGA-CC-5264
	TCGA-FV-A2QR	TCGA-FV-A3I1		TCGA-DD-A11B		TCGA-ED-A8O5
	TCGA-FV-A3I0	TCGA-FV-A3R2		TCGA-DD-A11C		TCGA-DD-A1EH
	TCGA-FV-A3I1	TCGA-FV-A3R3		TCGA-DD-A11D		TCGA-RC-A6M5
	TCGA-FV-A495	TCGA-FV-A495		TCGA-DD-A1EA		TCGA-DD-A4NE
	TCGA-FV-A496	TCGA-FV-A496		TCGA-DD-A1EB		TCGA-CC-A5UC
	TCGA-FV-A4ZP	TCGA-FV-A4ZP		TCGA-DD-A1EC		TCGA-CC-5261
	TCGA-FV-A4ZQ	TCGA-FV-A4ZQ		TCGA-DD-A1EE		TCGA-CC-5263
	TCGA-G3-A25S	TCGA-G3-A25S		TCGA-DD-A1EF
	TCGA-G3-A25T	TCGA-G3-A25T		TCGA-DD-A1EH
	TCGA-G3-A25U	TCGA-G3-A25U		TCGA-DD-A1EI
	TCGA-G3-A25V	TCGA-G3-A25V		TCGA-EP-A12J
	TCGA-G3-A25W	TCGA-G3-A25W		TCGA-BC-A216
	TCGA-G3-A25X	TCGA-G3-A25X		TCGA-BC-A217
	TCGA-G3-A25Y	TCGA-G3-A25Y		TCGA-DD-A1E9
	TCGA-G3-A25Z	TCGA-G3-A25Z		TCGA-DD-A1ED
	TCGA-G3-A3CG	TCGA-G3-A3CG		TCGA-DD-A1EJ
	TCGA-G3-A3CH	TCGA-G3-A3CH		TCGA-DD-A1EL
	TCGA-G3-A3CI	TCGA-G3-A3CI		TCGA-EP-A26S
	TCGA-G3-A3CJ	TCGA-G3-A3CJ		TCGA-FV-A23B
	TCGA-G3-A3CK	TCGA-G3-A3CK		TCGA-G3-A25S
	TCGA-G3-A5SI	TCGA-G3-A5SI		TCGA-G3-A25T
	TCGA-G3-A5SJ	TCGA-G3-A5SJ		TCGA-G3-A25U
	TCGA-G3-A5SK	TCGA-G3-A5SL		TCGA-G3-A25V
	TCGA-G3-A5SL	TCGA-G3-A5SM		TCGA-G3-A25W
	TCGA-G3-A5SM	TCGA-G3-A6UC		TCGA-G3-A25X
	TCGA-G3-A6UC	TCGA-G3-A7M5		TCGA-G3-A25Y
	TCGA-G3-A7M5	TCGA-G3-A7M6		TCGA-G3-A25Z
	TCGA-G3-A7M6	TCGA-G3-A7M7		TCGA-EP-A2KA
	TCGA-G3-A7M7	TCGA-G3-A7M8		TCGA-EP-A2KB
	TCGA-G3-A7M8	TCGA-G3-A7M9		TCGA-ES-A2HS
	TCGA-G3-A7M9	TCGA-G3-AAUZ		TCGA-ES-A2HT
	TCGA-G3-AAUZ	TCGA-G3-AAV0		TCGA-BC-A3KF
	TCGA-G3-AAV0	TCGA-G3-AAV1		TCGA-BC-A3KG
	TCGA-G3-AAV1	TCGA-G3-AAV2		TCGA-BD-A2L6
	TCGA-G3-AAV2	TCGA-G3-AAV3		TCGA-BD-A3ER
	TCGA-G3-AAV3	TCGA-G3-AAV4		TCGA-CC-5259
	TCGA-G3-AAV4	TCGA-G3-AAV5		TCGA-CC-A3M9
	TCGA-G3-AAV5	TCGA-G3-AAV6		TCGA-CC-A3MA
	TCGA-G3-AAV6	TCGA-G3-AAV7		TCGA-CC-A3MB
	TCGA-G3-AAV7	TCGA-GJ-A3OU		TCGA-DD-A1EG
	TCGA-GJ-A3OU	TCGA-GJ-A6C0		TCGA-DD-A1EK
	TCGA-GJ-A6C0	TCGA-GJ-A9DB		TCGA-DD-A39V
	TCGA-GJ-A9DB	TCGA-HP-A5MZ		TCGA-DD-A39W
	TCGA-HP-A5MZ	TCGA-HP-A5N0		TCGA-DD-A39X
	TCGA-HP-A5N0	TCGA-K7-A5RF		TCGA-DD-A39Y
	TCGA-K7-A5RF	TCGA-K7-A5RG		TCGA-DD-A39Z
	TCGA-K7-A5RG	TCGA-K7-A6G5		TCGA-DD-A3A0
	TCGA-K7-A6G5	TCGA-K7-AAU7		TCGA-DD-A3A1
	TCGA-K7-AAU7	TCGA-KR-A7K0		TCGA-DD-A3A2
	TCGA-KR-A7K0	TCGA-KR-A7K2		TCGA-EP-A2KC
	TCGA-KR-A7K2	TCGA-KR-A7K7		TCGA-EP-A3JL
	TCGA-KR-A7K7	TCGA-KR-A7K8		TCGA-FV-A2QR
	TCGA-KR-A7K8	TCGA-LG-A6GG		TCGA-G3-A3CG
	TCGA-LG-A6GG	TCGA-LG-A9QC		TCGA-G3-A3CI
	TCGA-LG-A9QC	TCGA-LG-A9QD		TCGA-G3-A3CJ
	TCGA-LG-A9QD	TCGA-MI-A75C		TCGA-G3-A3CK
	TCGA-MI-A75C	TCGA-MI-A75E		TCGA-BD-A3EP
	TCGA-MI-A75E	TCGA-MI-A75G		TCGA-CC-A3MC
	TCGA-MI-A75G	TCGA-MI-A75H		TCGA-DD-A3A3
	TCGA-MI-A75H	TCGA-MI-A75I		TCGA-DD-A3A4
	TCGA-MI-A75I	TCGA-MR-A520		TCGA-DD-A3A5
	TCGA-MR-A520	TCGA-MR-A8JO		TCGA-DD-A3A6
	TCGA-MR-A8JO	TCGA-NI-A4U2		TCGA-DD-A3A7
	TCGA-NI-A4U2	TCGA-NI-A8LF		TCGA-DD-A3A8
	TCGA-NI-A8LF	TCGA-O8-A75V		TCGA-EP-A3RK
	TCGA-O8-A75V	TCGA-PD-A5DF		TCGA-FV-A2QQ
	TCGA-PD-A5DF	TCGA-QA-A7B7		TCGA-FV-A3I0
	TCGA-QA-A7B7	TCGA-RC-A6M3		TCGA-FV-A3I1
	TCGA-RC-A6M3	TCGA-RC-A6M4		TCGA-FV-A3R2
	TCGA-RC-A6M4	TCGA-RC-A6M5		TCGA-FV-A3R3
	TCGA-RC-A6M5	TCGA-RC-A6M6		TCGA-G3-A3CH
	TCGA-RC-A6M6	TCGA-RC-A7S9		TCGA-DD-A3A9
	TCGA-RC-A7S9	TCGA-RC-A7SB		TCGA-DD-A4NA
	TCGA-RC-A7SB	TCGA-RC-A7SF		TCGA-DD-A4NB
	TCGA-RC-A7SF	TCGA-RC-A7SH		TCGA-DD-A4ND
	TCGA-RC-A7SH	TCGA-RC-A7SK		TCGA-ED-A459
	TCGA-RC-A7SK	TCGA-RG-A7D4		TCGA-ED-A4XI
	TCGA-RG-A7D4	TCGA-T1-A6J8		TCGA-FV-A495
	TCGA-T1-A6J8	TCGA-UB-A7MA		TCGA-FV-A496
	TCGA-UB-A7MA	TCGA-UB-A7MB		TCGA-FV-A4ZP
	TCGA-UB-A7MB	TCGA-UB-A7MC		TCGA-FV-A4ZQ
	TCGA-UB-A7MC	TCGA-UB-A7MD		TCGA-MR-A520
	TCGA-UB-A7MD	TCGA-UB-A7ME		TCGA-BW-A5NO
	TCGA-UB-A7ME	TCGA-UB-A7MF		TCGA-BW-A5NP
	TCGA-UB-A7MF	TCGA-UB-AA0U		TCGA-BW-A5NQ
	TCGA-UB-AA0U	TCGA-UB-AA0V		TCGA-DD-A4NE
	TCGA-UB-AA0V	TCGA-WJ-A86L		TCGA-DD-A4NF
	TCGA-WJ-A86L	TCGA-WQ-A9G7		TCGA-DD-A4NG
	TCGA-WQ-A9G7	TCGA-WQ-AB4B		TCGA-DD-A4NH
	TCGA-WQ-AB4B	TCGA-WX-AA44		TCGA-DD-A4NI
	TCGA-WX-AA44	TCGA-WX-AA46		TCGA-DD-A4NJ
	TCGA-WX-AA46	TCGA-WX-AA47		TCGA-ED-A5KG
	TCGA-WX-AA47	TCGA-XR-A8TD		TCGA-G3-A5SI
	TCGA-XR-A8TC	TCGA-XR-A8TE		TCGA-G3-A5SJ
	TCGA-XR-A8TD	TCGA-XR-A8TF		TCGA-G3-A5SK
	TCGA-XR-A8TE	TCGA-XR-A8TG		TCGA-G3-A5SL
	TCGA-XR-A8TF	TCGA-YA-A8S7		TCGA-HP-A5MZ
	TCGA-XR-A8TG	TCGA-ZP-A9CV		TCGA-PD-A5DF
	TCGA-YA-A8S7	TCGA-ZP-A9CY		TCGA-BC-A5W4
	TCGA-ZP-A9CV	TCGA-ZP-A9CZ		TCGA-CC-A5UC
	TCGA-ZP-A9CY	TCGA-ZP-A9D0		TCGA-CC-A5UD
	TCGA-ZP-A9CZ	TCGA-ZP-A9D1		TCGA-CC-A5UE
	TCGA-ZP-A9D0	TCGA-ZP-A9D2		TCGA-DD-A4NK
	TCGA-ZP-A9D1	TCGA-ZP-A9D4		TCGA-DD-A4NL
	TCGA-ZP-A9D2	TCGA-ZS-A9CD		TCGA-DD-A4NN
	TCGA-ZP-A9D4	TCGA-ZS-A9CE		TCGA-DD-A4NO
	TCGA-ZS-A9CD	TCGA-ZS-A9CF		TCGA-DD-A4NP
	TCGA-ZS-A9CE	TCGA-ZS-A9CG		TCGA-DD-A4NQ
	TCGA-ZS-A9CF			TCGA-G3-A5SM
	TCGA-ZS-A9CG			TCGA-HP-A5N0
				TCGA-K7-A5RF
				TCGA-K7-A5RG
				TCGA-NI-A4U2
