# Supplementary material for: Integrated Multiple “-omics” Data Reveal Subtypes of Hepatocellular Carcinoma
Source: PLoS One. 2016 Nov 2;11(11):e0165457. doi: 10.1371/journal.pone.0165457 (PMC5091875; doi:10.1371/journal.pone.0165457)
Supplement: S2 Table — (XLSX) [file pone.0165457.s006.xlsx]

## Sheet: Sheet1
Term	Count	%	PValue	Genes
GO:0005201~extracellular matrix structural constituent	7	20	3.7e-08	1292, 4256, 1281, 633, 1277, 1278, 1116
GO:0031012~extracellular matrix	9	25.7143	9.05e-07	1292, 4256, 1281, 633, 1277, 7077, 1278, 3958, 1116
hydroxyproline	4	11.4286	3.76e-05	1292, 1281, 1277, 1278
PIRSF002255:collagen alpha 1(I) chain	3	8.57143	0.0001	1281, 1277, 1278
signal peptide	16	45.7143	0.000199	1292, 4256, 1281, 5118, 6696, 7423, 5768, 100133941, 1277, 7077, 633, 140606, 1278, 55959, 1116, 5054
hsa04510:Focal adhesion	6	17.1429	0.000385	1292, 1281, 6696, 7423, 1277, 1278
amino-acid biosynthesis	3	8.57143	0.000817	29968, 875, 26227
glycoprotein	17	48.5714	0.00132328	1292, 1281, 8870, 5118, 100133941, 5768, 51280, 633, 5355, 55959, 1116, 5054, 6696, 358, 7423, 1277, 1278
