# Supplementary material for: Integrated Multiple “-omics” Data Reveal Subtypes of Hepatocellular Carcinoma
Source: PLoS One. 2016 Nov 2;11(11):e0165457. doi: 10.1371/journal.pone.0165457 (PMC5091875; doi:10.1371/journal.pone.0165457)
Supplement: S3 Table — (XLSX) [file pone.0165457.s007.xlsx]

## Sheet: Sheet1
Term	Count	%	PValue	Genes
GO:0044421~extracellular region part	24	22.6415	6.58e-08	10516, 1293, 4313, 7033, 6649, 84171, 11117, 10272, 3898, 3488, 7127, 960, 7148, 54829, 27122, 1513, 10653, 2192, 6387, 114897, 4050, 5270, 4320, 3576
GO:0031012~extracellular matrix	13	12.2642	3.55e-06	10516, 10653, 2192, 1293, 4313, 7033, 6649, 11117, 3898, 960, 7148, 54829, 4320
cell cycle	11	10.3774	0.000183	1033, 11130, 5997, 11065, 991, 51203, 1029, 1104, 891, 4171, 9232
GO:0000226~microtubule cytoskeleton organization	7	6.60377	0.000282	1410, 11130, 11065, 51673, 51203, 1104, 4133
mitosis	7	6.60377	0.000455	11130, 11065, 991, 51203, 1104, 891, 9232
IPR000101:Gamma-glutamyltranspeptidase	3	2.83019	0.000496	2687, 2678, 91227
glycoprotein	39	36.7925	0.000614	1293, 114569, 1410, 221061, 84171, 10272, 960, 7148, 54829, 1604, 25805, 2192, 10653, 2678, 114897, 4050, 25825, 6768, 23231, 11322, 10516, 4313, 54587, 56666, 6649, 11117, 3488, 60681, 27075, 51232, 57211, 51365, 27122, 1513, 2687, 5270, 4359, 64167, 57007
