# Supplementary material for: Integrated Multiple “-omics” Data Reveal Subtypes of Hepatocellular Carcinoma
Source: PLoS One. 2016 Nov 2;11(11):e0165457. doi: 10.1371/journal.pone.0165457 (PMC5091875; doi:10.1371/journal.pone.0165457)
Supplement: S4 Table — (XLSX) [file pone.0165457.s008.xlsx]

## Sheet: Sheet1
Term	Count	%	PValue	Genes
plasma	14	93.3333	4.59e-30	5950, 3240, 213, 2266, 344, 336, 345, 2243, 350, 335, 5004, 2244, 7018, 259
GO:0005615~extracellular space	14	93.3333	3.58e-16	5950, 3240, 213, 2266, 344, 336, 345, 2243, 350, 335, 7448, 5004, 2244, 7018
GO:0034364~high-density lipoprotein particle	6	40	3.7e-11	3240, 344, 336, 345, 350, 335
GO:0034361~very-low-density lipoprotein particle	5	33.3333	4.32e-09	344, 336, 345, 350, 335
GO:0010901~regulation of very-low-density lipoprotein particle remodeling	4	26.6667	8.81e-09	344, 336, 345, 335
GO:0010876~lipid localization	6	40	3.63e-07	5950, 344, 336, 345, 350, 335
GO:0032371~regulation of sterol transport	4	26.6667	9.96e-07	344, 336, 345, 335
hsa03320:PPAR signaling pathway	3	20	0.0026281	336, 345, 335
GO:0009986~cell surface	4	26.6667	0.00582544	2244, 2266, 2243, 350
