# Supplementary material for: Integrated Multiple “-omics” Data Reveal Subtypes of Hepatocellular Carcinoma
Source: PLoS One. 2016 Nov 2;11(11):e0165457. doi: 10.1371/journal.pone.0165457 (PMC5091875; doi:10.1371/journal.pone.0165457)
Supplement: S5 Table — (XLSX) [file pone.0165457.s009.xlsx]

## Sheet: Sheet1
Term	Count	%	PValue	Genes
cell cycle	45	9.03614	3.91e-14	2620, 220134, 81610, 1869, 64151, 6300, 113130, 5413, 332, 10403, 1028, 8318, 983, 388610, 83461, 5347, 55355, 2177, 259266, 55143, 81620, 890, 5603, 23708, 9088, 3833, 3832, 1063, 54443, 100271831, 9735, 57405, 9212, 9134, 11004, 995, 11339, 9133, 83540, 4288, 990, 4751, 8208, 9055, 898
mitosis	26	5.22088	6.89e-12	220134, 81610, 64151, 113130, 332, 10403, 983, 83461, 5347, 259266, 55143, 890, 3833, 3832, 1063, 54443, 9735, 57405, 9212, 11339, 995, 11004, 9133, 83540, 990, 4751
GO:0015630~microtubule cytoskeleton	36	7.22892	8.76e-06	81610, 220134, 332, 9099, 8318, 22974, 24137, 983, 10382, 57619, 5347, 64849, 51512, 10112, 7802, 151987, 259266, 55143, 654364, 55200, 3833, 3832, 7153, 1063, 1759, 7461, 9735, 9212, 11004, 9133, 357, 990, 4751, 9055, 898, 4692
extracellular matrix	19	3.81526	4.54e-05	64094, 1290, 81794, 1893, 4318, 652, 127435, 129080, 255743, 10319, 79875, 115908, 3914, 2331, 50509, 1289, 85301, 1462, 151887
GO:0044421~extracellular region part	48	9.63855	0.000225	3627, 1290, 81794, 64094, 1435, 4147, 1956, 3606, 127435, 3479, 129080, 146433, 9388, 115908, 6351, 10082, 1289, 85301, 4052, 1462, 151887, 4015, 4016, 6781, 3570, 1893, 3572, 4318, 23213, 3489, 652, 2690, 255743, 10319, 7941, 23529, 79875, 6362, 23767, 4283, 7412, 388372, 10578, 3914, 1675, 2331, 50509, 8510
dna replication	10	2.00803	0.000386	23594, 5427, 81620, 990, 9837, 6241, 8318, 8208, 116028, 51514
GO:0007155~cell adhesion	35	7.02811	0.00140191	5754, 199731, 9289, 1956, 9075, 3684, 6351, 3675, 1289, 85301, 1824, 1462, 1829, 26999, 780, 3671, 654364, 6714, 6091, 914, 3691, 255743, 10319, 5341, 10076, 7412, 23767, 8910, 388372, 51148, 3914, 10024, 50509, 7058, 54751
