# Supplementary material for: Integrated Multiple “-omics” Data Reveal Subtypes of Hepatocellular Carcinoma
Source: PLoS One. 2016 Nov 2;11(11):e0165457. doi: 10.1371/journal.pone.0165457 (PMC5091875; doi:10.1371/journal.pone.0165457)
Supplement: S6 Table — (XLSX) [file pone.0165457.s010.xlsx]

## Sheet: Sheet1
Term	PValue
oxidoreductase	1.93e-09
lipid metabolism	4.03e-06
extracellular region	1.17e-05
electron transfer	6.38e-05
Aldo/keto reductase	0.00295573
Cytochrome P450	0.00314129
very-low-density lipoprotein	0.00527048
